# Supplementary material for: Pathological Stage and Grade Determine the Impact of Focal Versus Extensive Positive Surgical Margins After Radical Prostatectomy
Source: Cancers (Basel). 2026 Mar 31;18(7):1123. doi: 10.3390/cancers18071123 (PMC13072274; doi:10.3390/cancers18071123)
Supplement: Supplementary file 1 [file cancers-18-01123-s001.zip]

Archive with 1 entries (1 files):
- cancers-4137465-supplementary.pdf
